# Supplementary material for: Ambulatory Blood Pressure Monitoring as a Useful Tool in the Cardiological Assessment of Pancreas Transplant Recipients with Type 1 Diabetes
Source: Diagnostics (Basel). 2023 Aug 22;13(17):2724. doi: 10.3390/diagnostics13172724 (PMC10487007; doi:10.3390/diagnostics13172724)
Supplement: Supplementary file 1 [file diagnostics-13-02724-s001.zip]

Archive with 1 entries (1 files):
- diagnostics-2452538-supplementary.pdf
